# Supplementary material for: Hrg1 promotes heme-iron recycling during hemolysis in the zebrafish kidney
Source: PLoS Genet. 2018 Sep 24;14(9):e1007665. doi: 10.1371/journal.pgen.1007665 (PMC6171960; doi:10.1371/journal.pgen.1007665)
Supplement: S1 Table — (XLSX) [file pgen.1007665.s007.xlsx]

## Sheet: Sheet1
Kidney		WT_PHZ VS WT			DKO_PHZ VS DKO
EnsemblID	Zebrafish.gene.name	FC_WT	SEM_WT	N_WT	FC_DKO	SEM_DKO	DKO	log2.FCFC.	p.value	significant
ENSDARG00000077360	ftl (1 of many)	19.7586	1.19952	3	1.08624	0.066531	3	-4.18507	0.0001	Yes
ENSDARG00000073936	ftl (1 of many)	748.979	45.4697	3	113.137	6.92951	3	-2.72686	0.0002	Yes
ENSDARG00000076221	ftl (1 of many)	75.0898	4.55862	3	16.9019	1.03522	3	-2.15144	0.0002	Yes
ENSDARG00000045999	saa	0.310402	0.0188441	3	0.0874436	0.00535584	3	-1.82771	0.0003	Yes
ENSDARG00000055498	erfe	2.8685	0.174143	3	1.07087	0.0655897	3	-1.42152	0.0006	Yes
ENSDARG00000038643	alas2	0.6693	0.0406326	3	0.30393	0.0186154	3	-1.13892	0.0012	Yes
ENSDARG00000027529	hmox1a	21.1566	1.28439	3	10.2136	0.625572	3	-1.05062	0.0016	Yes
ENSDARG00000007975	fth1b	0.94354	0.0572814	3	0.473565	0.0290054	3	-0.994522	0.0019	Yes
ENSDARG00000024276	pcbp4	1.27476	0.0773891	3	0.674306	0.0413005	3	-0.918749	0.0024	Yes
ENSDARG00000026403	hephl1b	1.36459	0.0828429	3	0.729197	0.0446626	3	-0.90409	0.0025	Yes
ENSDARG00000098700	il1b	2.03894	0.123781	3	1.14025	0.0698396	3	-0.838461	0.0032	Yes
ENSDARG00000051890	hp	1.69894	0.103141	3	0.997002	0.0610659	3	-0.768967	0.0042	Yes
ENSDARG00000003462	fech	5.62776	0.341655	3	3.44195	0.210816	3	-0.709334	0.0055	Yes
ENSDARG00000069471	mhc1zca	1.92515	0.116874	3	1.19701	0.0733161	3	-0.685531	0.0062	Yes
ENSDARG00000015551	fth1a	0.89993	0.0546337	3	0.564429	0.0345708	3	-0.67302	0.0066	Yes
ENSDARG00000075641	steap3	2.86105	0.173691	3	1.85678	0.113726	3	-0.623738	0.0084	Yes
ENSDARG00000016065	tlr3	1.44223	0.0875565	3	1.00488	0.0615479	3	-0.521284	0.015	Yes
ENSDARG00000000241	slc40a1	0.910051	0.0552481	3	0.666618	0.0408296	3	-0.449089	0.0239	Yes
ENSDARG00000031776	ftl (1 of many)	11.9891	0.727846	3	8.95153	0.548273	3	-0.421518	0.029	Yes
ENSDARG00000102387	slc39a14	1.1807	0.0716787	3	0.904371	0.0553919	3	-0.38465	0.038	Yes
ENSDARG00000058327	neu3.3	1.17941	0.0716009	3	1.5049	0.0921737	3	0.351602	0.0494	Yes
ENSDARG00000007294	aco2	1.0955	0.0665065	3	1.40905	0.086303	3	0.363136	0.0451	Yes
ENSDARG00000092162	mhc1zaa	0.637829	0.0387219	3	0.823271	0.0504245	3	0.368197	0.0434	Yes
ENSDARG00000008884	hprt1	2.03724	0.123679	3	2.66218	0.163056	3	0.385992	0.0379	Yes
ENSDARG00000036588	mhc1zba	0.598297	0.036322	3	0.782641	0.047936	3	0.387488	0.0375	Yes
ENSDARG00000006181	hif1aa	0.621539	0.0377329	3	0.822977	0.0504066	3	0.405008	0.0329	Yes
ENSDARG00000075100	neo1b	0.782659	0.0475143	3	1.05677	0.0647261	3	0.433205	0.0269	Yes
ENSDARG00000015902	stat6	0.82093	0.0498377	3	1.11408	0.0682361	3	0.440516	0.0256	Yes
ENSDARG00000021059	alas1	1.14051	0.069239	3	1.55839	0.0954499	3	0.450379	0.0239	Yes
ENSDARG00000026925	nos2a	0.138651	0.00841733	3	0.191316	0.0117179	3	0.464503	0.0218	Yes
ENSDARG00000010312	cp	0.64759	0.0393145	3	0.898509	0.0550328	3	0.472453	0.0207	Yes
ENSDARG00000016858	smad7	0.653678	0.0396841	3	0.925293	0.0566735	3	0.501329	0.0172	Yes
ENSDARG00000088022	mhc1zfa	0.719852	0.0437014	3	1.02236	0.0626187	3	0.506133	0.0167	Yes
ENSDARG00000094210	zgc:109934	32.207	1.95525	3	45.9903	2.81686	3	0.513953	0.0159	Yes
ENSDARG00000077372	tfr1b	0.508339	0.0308607	3	0.732008	0.0448348	3	0.52607	0.0147	Yes
ENSDARG00000102855	neo1a	0.56438	0.0342628	3	0.815252	0.0499335	3	0.53058	0.0143	Yes
ENSDARG00000026582	iscub	0.699806	0.0424844	3	1.02484	0.0627705	3	0.550372	0.0128	Yes
ENSDARG00000040764	id1	0.473596	0.0287515	3	0.708404	0.0433891	3	0.580914	0.0107	Yes
ENSDARG00000067851	lcn15	0.447348	0.027158	3	0.674242	0.0412967	3	0.591868	0.0101	Yes
ENSDARG00000100737	epob	0.348019	0.0211278	3	0.52472	0.0321386	3	0.592384	0.0101	Yes
ENSDARG00000045673	il22	0.660719	0.0401115	3	0.997002	0.0610659	3	0.593559	0.01	Yes
ENSDARG00000102367	ndfip1l	0.864877	0.0525058	3	1.32048	0.080878	3	0.610492	0.0091	Yes
ENSDARG00000010047	neu3.2	1.05722	0.0641825	3	1.61488	0.0989101	3	0.611157	0.0091	Yes
ENSDARG00000026376	aco1	0.865726	0.0525573	3	1.3417	0.0821777	3	0.632077	0.0082	Yes
ENSDARG00000057671	epas1b	0.505418	0.0306834	3	0.787277	0.04822	3	0.639396	0.0079	Yes
ENSDARG00000087574	nox1	0.955639	0.0580158	3	1.502	0.0919962	3	0.652348	0.0074	Yes
ENSDARG00000052994	slc25a28	0.751541	0.0456253	3	1.20329	0.0737003	3	0.67906	0.0065	Yes
ENSDARG00000056561	asb11	0.274079	0.016639	3	0.43952	0.0269202	3	0.681338	0.0064	Yes
ENSDARG00000026907	slc48a1a	0.640145	0.0388624	3	1.10271	0.0675398	3	0.78458	0.004	Yes
ENSDARG00000051912	hpx_1	0.7908	0.0480087	3	1.42264	0.0871355	3	0.847187	0.0031	Yes
ENSDARG00000031976	nos2b	0.894357	0.0542955	3	1.70992	0.104731	3	0.935004	0.0023	Yes
ENSDARG00000056615	nox2	0.716097	0.0434735	3	1.38057	0.0845586	3	0.947035	0.0022	Yes
ENSDARG00000054378	pcbp3	0.913755	0.055473	3	1.97593	0.121024	3	1.11265	0.0013	Yes
ENSDARG00000045094	si:dkey-222b8.1	0.57572	0.0349514	3	1.54577	0.0946773	3	1.42489	0.0007	Yes
ENSDARG00000044490	tlr9	0.562021	0.0341196	3	1.66209	0.101801	3	1.5643	0.0005	Yes
ENSDARG00000012609	hpx_1	0.0763441	0.00463475	3	0.350856	0.0214896	3	2.20029	0.0002	Yes
ENSDARG00000078147	il10	0.2863	0.0173809	3	1.55236	0.0950804	3	2.43886	0.0002	Yes
ENSDARG00000012435	spic	0.090272	0.00548035	3	0.527032	0.0322803	3	2.54554	0.0002	Yes
ENSDARG00000102175	hamp1	4.06579	0.246829	3	25.7671	1.57821	3	2.66392	0.0002	Yes
ENSDARG00000102318	il6	1.43488	0.0871098	3	10.2751	0.629341	3	2.84015	0.0002	Yes
ENSDARG00000018149	Slc38a4	0.0874138	0.0053068	3	0.693873	0.0424991	3	2.98874	0.0001	Yes
ENSDARG00000102260	tmprss6	0.190319	0.0115541	3	1.54936	0.0948967	3	3.02518	0.0001	Yes
ENSDARG00000001470	mhc1zea	2.27196	0.137928	3	1.79892	0.110182	3	-0.336805	0.0553	No
ENSDARG00000078452	hmox2b	2.25426	0.136853	3	1.8258	0.111829	3	-0.304125	0.0724	No
ENSDARG00000093182	eif2ak1	1.00546	0.0610407	3	0.821713	0.0503292	3	-0.291156	0.0809	No
ENSDARG00000062887	steap2	1.22321	0.0742597	3	1.02806	0.0629679	3	-0.250745	0.1155	No
ENSDARG00000008697	epas1a	0.488125	0.0296334	3	0.414365	0.0253795	3	-0.236347	0.1317	No
ENSDARG00000096381	neu3.4	0.712874	0.0432778	3	0.654707	0.0401002	3	-0.122799	0.38	No
ENSDARG00000026109	slc48a1b	1.80762	0.109738	3	1.66901	0.102225	3	-0.115094	0.4077	No
ENSDARG00000096382	neu3.1	1.0025	0.0608609	3	0.926834	0.0567677	3	-0.113224	0.4147	No
ENSDARG00000068812	tlr7	1.10151	0.0668713	3	1.02151	0.0625665	3	-0.108782	0.4316	No
ENSDARG00000055901	steap4	1.22366	0.0742872	3	1.14945	0.0704026	3	-0.090269	0.5085	No
ENSDARG00000024295	slc11a2	1.24479	0.0755697	3	1.18523	0.0725945	3	-0.0707298	0.6002	No
ENSDARG00000103727	tfra	1.85191	0.112427	3	1.76619	0.108177	3	-0.0683703	0.612	No
ENSDARG00000079516	cisd1	1.12841	0.0685047	3	1.09888	0.0673056	3	-0.0382554	0.7738	No
ENSDARG00000021466	ireb2	1.24017	0.0752893	3	1.22388	0.0749612	3	-0.0190804	0.8855	No
ENSDARG00000073743	slc25a37	2.64467	0.160555	3	2.6389	0.16163	3	-0.00315061	0.981	No
ENSDARG00000073841	herc2	0.772867	0.0469198	3	0.782162	0.0479068	3	0.0172475	0.8965	No
ENSDARG00000015686	bmp6	0.573007	0.0347866	3	0.582165	0.035657	3	0.0228737	0.8631	No
ENSDARG00000074765	mhc1zja	1.16395	0.0706621	3	1.18739	0.0727264	3	0.0287641	0.8285	No
ENSDARG00000059805	slc25a38a	0.4928	0.0299173	3	0.507943	0.031111	3	0.0436625	0.7434	No
ENSDARG00000070428	si:dkey-239n17.4	1.19101	0.0723047	3	1.22933	0.0752951	3	0.0456883	0.7321	No
ENSDARG00000044093	rpl13a	0.916658	0.0556492	3	0.949333	0.0581459	3	0.0505317	0.7055	No
ENSDARG00000096368	neu3.5	0.96932	0.0588463	3	1.00962	0.0618381	3	0.058763	0.6615	No
ENSDARG00000035596	iscua	1.18281	0.0718069	3	1.24375	0.0761784	3	0.0724807	0.5917	No
ENSDARG00000021439	ncoa4	0.885992	0.0537876	3	0.935651	0.0573078	3	0.0786777	0.5618	No
ENSDARG00000098785	glrx3	1.76177	0.106955	3	1.87035	0.114557	3	0.0862804	0.5266	No
ENSDARG00000052703	cisd2	1.25718	0.0763222	3	1.34258	0.0822314	3	0.0948061	0.489	No
ENSDARG00000099039	pcbp2	0.973461	0.0590977	3	1.04368	0.0639243	3	0.100481	0.4651	No
ENSDARG00000092798	ppib	1.20842	0.0733617	3	1.301	0.079685	3	0.106499	0.4409	No
ENSDARG00000013979	ndfip1	0.77012	0.0467531	3	0.841077	0.0515152	3	0.127155	0.3654	No
ENSDARG00000100428	bola2	1.59577	0.0968772	3	1.7574	0.107639	3	0.139195	0.3269	No
ENSDARG00000075226	smad4a	1.00104	0.060772	3	1.10332	0.0675771	3	0.140345	0.3234	No
ENSDARG00000060688	trim69	0.558183	0.0338867	3	0.624292	0.0382373	3	0.161481	0.2654	No
ENSDARG00000074533	slc25a38b	1.56632	0.0950899	3	1.75416	0.107441	3	0.163398	0.2606	No
ENSDARG00000037176	ggh	1.04086	0.0631896	3	1.16985	0.0716519	3	0.168546	0.2483	No
ENSDARG00000056757	slc39a8	0.803328	0.0487691	3	0.912207	0.0558718	3	0.183372	0.216	No
ENSDARG00000059231	hephl1a	1.12696	0.0684168	3	1.29184	0.0791238	3	0.196984	0.1901	No
ENSDARG00000031587	flvcr1	1.21562	0.0737988	3	1.40386	0.0859853	3	0.207711	0.172	No
ENSDARG00000056376	ankrd37	1.36847	0.083078	3	1.60483	0.0982941	3	0.229858	0.1402	No
ENSDARG00000012649	SMAD4 (1 of many)	0.916019	0.0556105	3	1.07553	0.0658751	3	0.231597	0.1379	No
ENSDARG00000101322	tfr1a	1.61855	0.0982605	3	1.92494	0.117901	3	0.25011	0.1166	No
ENSDARG00000055101	hmox2a	0.642709	0.0390181	3	0.766139	0.0469253	3	0.25344	0.1132	No
ENSDARG00000034293	hif1ab	1.14703	0.0696347	3	1.40079	0.0857974	3	0.288349	0.0833	No
ENSDARG00000022712	stat3	1.61822	0.0982404	3	1.97745	0.121117	3	0.289235	0.0826	No
ENSDARG00000025607	ifnab	1.78535	0.108387	3	2.19835	0.134647	3	0.300213	0.0752	No
ENSDARG00000043046	fbxl5	0.768885	0.0466781	3	0.961246	0.0588755	3	0.322139	0.0626	No
ENSDARG00000095577	cybrd1	0.717643	0.0435674	3	0.897412	0.0549657	3	0.322504	0.0624	No
ENSDARG00000055163	epoa	1.47159	0.0893385	3	1.86866	0.114454	3	0.344627	0.0522	No
ENSDARG00000030494	hfe2	0.795414	0.0482888	3	1.01086	0.0619143	3	0.345808	0.0517	No
ENSDARG00000074356	fxn	1.24891	0.0758201	3	1.58722	0.0972155	3	0.345831	0.0517	No
