# Supplementary material for: Hrg1 promotes heme-iron recycling during hemolysis in the zebrafish kidney
Source: PLoS Genet. 2018 Sep 24;14(9):e1007665. doi: 10.1371/journal.pgen.1007665 (PMC6171960; doi:10.1371/journal.pgen.1007665)
Supplement: S2 Table — (XLSX) [file pgen.1007665.s008.xlsx]

## Sheet: Sheet1
Spleen		WT_PHZ VS WT			DKO_PHZ VS DKO
EnsemblID	Zebrafish.gene.name	FC_WT	SEM_WT	N_WT	FC_DKO	SEM_DKO	DKO	log2.FCFC.	p.value	significant
ENSDARG00000077360	ftl (1 of many)	16.6198	1.91255	3	1.0983	0.0891477	3	-3.91956	0.0013	Yes
ENSDARG00000073936	ftl (1 of many)	628.019	72.2702	3	46.7392	3.79376	3	-3.7481	0.0013	Yes
ENSDARG00000026925	nos2a	5.87273	0.675813	3	0.489343	0.0397192	3	-3.58511	0.0014	Yes
ENSDARG00000051890	hp	8.23502	0.947657	3	0.794143	0.0644593	3	-3.3743	0.0014	Yes
ENSDARG00000051912	hpx	4.48632	0.51627	3	0.495405	0.0402112	3	-3.17885	0.0015	Yes
ENSDARG00000067851	lcn15	1.52171	0.175113	3	0.264798	0.0214933	3	-2.52273	0.0021	Yes
ENSDARG00000010312	cp	1.07901	0.124169	3	0.198607	0.0161206	3	-2.44173	0.0022	Yes
ENSDARG00000055901	steap4	1.79904	0.207027	3	0.391389	0.0317684	3	-2.20055	0.0026	Yes
ENSDARG00000096381	neu3.4	0.623983	0.0718056	3	0.178034	0.0144507	3	-1.80936	0.0037	Yes
ENSDARG00000058327	neu3.3	1.34061	0.154272	3	0.438953	0.0356291	3	-1.61075	0.0047	Yes
ENSDARG00000024276	pcbp4	1.75222	0.20164	3	0.666781	0.0541216	3	-1.3939	0.0065	Yes
ENSDARG00000027529	hmox1a	9.83078	1.13129	3	3.80767	0.309063	3	-1.3684	0.0068	Yes
ENSDARG00000055498	erfe	0.546592	0.0628999	3	0.214853	0.0174393	3	-1.34712	0.0071	Yes
ENSDARG00000056757	slc39a8	1.43185	0.164772	3	0.605905	0.0491804	3	-1.24071	0.0086	Yes
ENSDARG00000026376	aco1	1.79801	0.206908	3	0.773609	0.0627925	3	-1.21673	0.0091	Yes
ENSDARG00000007975	fth1b	0.520573	0.0599057	3	0.225283	0.0182859	3	-1.20836	0.0092	Yes
ENSDARG00000103727	tfra	1.12392	0.129337	3	0.488518	0.0396523	3	-1.20206	0.0093	Yes
ENSDARG00000012609	hpx	0.292024	0.0336051	3	0.134105	0.0108851	3	-1.12272	0.0111	Yes
ENSDARG00000001470	mhc1zea	2.22008	0.255479	3	1.01955	0.0827552	3	-1.12268	0.0111	Yes
ENSDARG00000076221	ftl (1 of many)	40.8874	4.70518	3	19.2551	1.56291	3	-1.08641	0.012	Yes
ENSDARG00000030494	hfe2	1.20362	0.138509	3	0.578706	0.0469727	3	-1.05648	0.0129	Yes
ENSDARG00000026907	slc48a1a	0.635499	0.0731309	3	0.322339	0.0261638	3	-0.979313	0.0157	Yes
ENSDARG00000038878	il12a	1.43787	0.165465	3	0.785471	0.0637555	3	-0.872304	0.0212	Yes
ENSDARG00000016065	tlr3	0.56348	0.0648432	3	0.327174	0.0265562	3	-0.784305	0.028	Yes
ENSDARG00000075641	steap3	0.951752	0.109524	3	0.5529	0.044878	3	-0.783567	0.028	Yes
ENSDARG00000078147	il10	2.5288	0.291005	3	1.50013	0.121763	3	-0.753362	0.0311	Yes
ENSDARG00000101322	tfr1a	0.374204	0.043062	3	0.23174	0.01881	3	-0.691318	0.0387	Yes
ENSDARG00000022712	stat3	1.62785	0.187327	3	1.03504	0.0840129	3	-0.653272	0.0447	Yes
ENSDARG00000015686	bmp6	0.73195	0.0842302	3	0.473378	0.0384234	3	-0.628752	0.0492	Yes
ENSDARG00000006181	hif1aa	0.551576	0.0634734	3	0.808611	0.0656336	3	0.551886	0.0481	Yes
ENSDARG00000021439	ncoa4	0.661637	0.0761387	3	0.986137	0.0800432	3	0.575749	0.0425	Yes
ENSDARG00000079516	cisd1	1.32909	0.152946	3	2.09636	0.170158	3	0.657448	0.0285	Yes
ENSDARG00000098700	il1b	1.76288	0.202866	3	2.81097	0.228162	3	0.673132	0.0265	Yes
ENSDARG00000055101	hmox2a	0.470648	0.0541605	3	0.767592	0.0623042	3	0.705691	0.0228	Yes
ENSDARG00000035596	iscua	0.871018	0.100234	3	1.44058	0.11693	3	0.725876	0.0209	Yes
ENSDARG00000056561	asb11	0.460065	0.0529426	3	0.79229	0.0643089	3	0.784191	0.0163	Yes
ENSDARG00000095577	cybrd1	1.00247	0.115361	3	1.74652	0.141762	3	0.800925	0.0152	Yes
ENSDARG00000099039	pcbp2	0.797107	0.0917282	3	1.43362	0.116365	3	0.846822	0.0127	Yes
ENSDARG00000074533	slc25a38b	1.04215	0.119927	3	1.9174	0.155632	3	0.87958	0.0112	Yes
ENSDARG00000021466	ireb2	0.901355	0.103725	3	1.66285	0.134971	3	0.883493	0.011	Yes
ENSDARG00000073743	slc25a37	1.1878	0.136688	3	2.25205	0.182796	3	0.922944	0.0096	Yes
ENSDARG00000092162	mhc1zaa	0.165212	0.019012	3	0.326663	0.0265148	3	0.983488	0.0078	Yes
ENSDARG00000052703	cisd2	1.65968	0.19099	3	3.39828	0.275833	3	1.0339	0.0066	Yes
ENSDARG00000031976	nos2b	1.2466	0.143454	3	2.58702	0.209985	3	1.05329	0.0062	Yes
ENSDARG00000068812	tlr7	0.243547	0.0280265	3	0.523507	0.0424923	3	1.10401	0.0053	Yes
ENSDARG00000008697	epas1a	0.145934	0.0167935	3	0.341757	0.0277398	3	1.22766	0.0038	Yes
ENSDARG00000043046	fbxl5	0.75158	0.0864892	3	1.76741	0.143458	3	1.23364	0.0037	Yes
ENSDARG00000054378	pcbp3	1.07724	0.123965	3	2.68554	0.21798	3	1.31786	0.003	Yes
ENSDARG00000096382	neu3.1	0.491863	0.0566019	3	1.2355	0.100284	3	1.32877	0.003	Yes
ENSDARG00000093182	eif2ak1	0.440565	0.0506986	3	1.11363	0.0903916	3	1.33784	0.0029	Yes
ENSDARG00000102855	neo1a	0.469371	0.0540136	3	1.21886	0.0989331	3	1.37674	0.0027	Yes
ENSDARG00000052994	slc25a28	0.603288	0.0694243	3	1.5904	0.12909	3	1.39847	0.0025	Yes
ENSDARG00000003462	fech	1.51737	0.174613	3	4.29851	0.348904	3	1.50227	0.002	Yes
ENSDARG00000055163	epoa	3.0018	0.345437	3	8.82432	0.716256	3	1.55566	0.0019	Yes
ENSDARG00000056376	ankrd37	1.39684	0.160743	3	4.14823	0.336705	3	1.57033	0.0018	Yes
ENSDARG00000075226	smad4a	0.713187	0.082071	3	2.16084	0.175392	3	1.59924	0.0017	Yes
ENSDARG00000025607	ifnab	0.678078	0.0780307	3	2.07879	0.168732	3	1.61622	0.0017	Yes
ENSDARG00000021059	alas1	0.770716	0.0886912	3	2.63171	0.213611	3	1.77173	0.0013	Yes
ENSDARG00000062887	steap2	0.254355	0.0292702	3	1.1158	0.0905682	3	2.13317	0.0008	Yes
ENSDARG00000077372	tfr1b	0.5112	0.0588271	3	2.25424	0.182973	3	2.14068	0.0008	Yes
ENSDARG00000044490	tlr9	0.13685	0.0157482	3	0.655547	0.0532097	3	2.2601	0.0007	Yes
ENSDARG00000045673	il22	0.741377	0.0853151	3	3.76738	0.305792	3	2.34528	0.0007	Yes
ENSDARG00000010047	neu3.2	0.559305	0.0643628	3	5.27785	0.428395	3	3.23824	0.0004	Yes
ENSDARG00000074356	fxn	0.759635	0.087416	3	7.98498	0.648128	3	3.39391	0.0004	Yes
ENSDARG00000075100	neo1b	0.498447	0.0573595	3	5.45404	0.442695	3	3.45181	0.0004	Yes
ENSDARG00000059805	slc25a38a	0.264083	0.0303897	3	4.80436	0.389962	3	4.18528	0.0003	Yes
ENSDARG00000100737	epob	0.518443	0.0596606	3	0.35091	0.0284828	3	-0.563084	0.0644	No
ENSDARG00000102175	hamp1	41.165	4.73712	3	28.2921	2.29643	3	-0.541019	0.0708	No
ENSDARG00000026403	hephl1b	0.902264	0.103829	3	0.628824	0.0510406	3	-0.520894	0.0774	No
ENSDARG00000045094	smad4 (1 of many)	1.08252	0.124573	3	0.762277	0.0618729	3	-0.506008	0.0827	No
ENSDARG00000031776	ftl (1 of many)	13.3167	1.53243	3	9.7312	0.789867	3	-0.452542	0.1061	No
ENSDARG00000096368	neu3.5	0.655774	0.0754641	3	0.479527	0.0389225	3	-0.451586	0.1065	No
ENSDARG00000102260	tmprss6	0.492241	0.0566453	3	0.36899	0.0299504	3	-0.415782	0.1268	No
ENSDARG00000034293	hif1ab	2.503	0.288036	3	1.88213	0.15277	3	-0.411291	0.1296	No
ENSDARG00000015902	stat6	1.03438	0.119033	3	0.811201	0.0658439	3	-0.350634	0.1762	No
ENSDARG00000015551	fth1a	1.39026	0.159986	3	1.0973	0.0890665	3	-0.341391	0.1849	No
ENSDARG00000078452	hmox2b	1.27613	0.146852	3	1.02436	0.0831454	3	-0.317056	0.21	No
ENSDARG00000102318	il6	3.45604	0.397708	3	2.77628	0.225346	3	-0.315968	0.2112	No
ENSDARG00000031587	flvcr1	1.69714	0.1953	3	1.36392	0.110707	3	-0.315344	0.2119	No
ENSDARG00000059231	hephl1a	1.2856	0.147942	3	1.03642	0.0841248	3	-0.310831	0.217	No
ENSDARG00000037176	ggh	1.30611	0.150303	3	1.07405	0.0871793	3	-0.282218	0.2526	No
ENSDARG00000045999	saa	0.93534	0.107636	3	0.793401	0.0643992	3	-0.237441	0.321	No
ENSDARG00000070428	smad4 (1 of many)	0.933224	0.107392	3	0.800498	0.0649752	3	-0.221326	0.3499	No
ENSDARG00000012649	smad4 (1 of many)	0.865419	0.0995893	3	0.762879	0.0619216	3	-0.181944	0.4313	No
ENSDARG00000040764	id1	0.772913	0.0889441	3	0.708235	0.0574863	3	-0.126078	0.5744	No
ENSDARG00000026582	iscub	0.884658	0.101803	3	0.836435	0.0678921	3	-0.080867	0.7136	No
ENSDARG00000087574	nox1	1.03688	0.119321	3	1.00007	0.0811745	3	-0.0521454	0.8113	No
ENSDARG00000038643	alas2	0.279465	0.0321598	3	0.27025	0.0219358	3	-0.0483717	0.8245	No
ENSDARG00000088022	mhc1zfa	0.743183	0.0855229	3	0.748294	0.0607379	3	0.00988609	0.9635	No
ENSDARG00000074765	mhc1zja	0.905409	0.104191	3	0.917416	0.0744652	3	0.019005	0.9298	No
ENSDARG00000060688	trim69	0.266092	0.0306209	3	0.270325	0.0219418	3	0.0227687	0.9159	No
ENSDARG00000069471	mhc1zca	0.666926	0.0767475	3	0.678059	0.055037	3	0.0238838	0.9118	No
ENSDARG00000013979	ndfip1	0.982197	0.113028	3	1.01568	0.0824414	3	0.0483644	0.8226	No
ENSDARG00000102387	slc39a14	1.73935	0.200158	3	1.85328	0.150428	3	0.0915316	0.6727	No
ENSDARG00000012435	spic	0.98927	0.113842	3	1.05671	0.0857715	3	0.0951421	0.6608	No
ENSDARG00000018149	Slc38a4	0.223191	0.025684	3	0.24297	0.0197215	3	0.122501	0.5743	No
ENSDARG00000008884	hprt1	1.27201	0.146378	3	1.40584	0.11411	3	0.144327	0.5107	No
ENSDARG00000057671	epas1b	0.379593	0.0436821	3	0.421247	0.034192	3	0.150215	0.4945	No
ENSDARG00000094210	ftl-like	21.2256	2.44257	3	24.507	1.98919	3	0.207384	0.3564	No
ENSDARG00000026109	slc48a1b	5.0074	0.576233	3	5.80824	0.471445	3	0.21404	0.3426	No
ENSDARG00000000241	slc40a1	0.43837	0.0504461	3	0.528997	0.0429378	3	0.27111	0.2431	No
ENSDARG00000044093	rpl13a	0.970778	0.111714	3	1.18742	0.0963814	3	0.290622	0.2159	No
ENSDARG00000073841	herc2	0.595419	0.0685187	3	0.731434	0.0593694	3	0.296821	0.2079	No
ENSDARG00000056615	nox2	0.78991	0.0908999	3	0.974422	0.0790922	3	0.302859	0.2004	No
ENSDARG00000016858	smad7	0.800663	0.0921373	3	1.0096	0.0819473	3	0.33451	0.1654	No
ENSDARG00000092798	ppib	1.35691	0.156148	3	1.73039	0.140453	3	0.350773	0.15	No
ENSDARG00000007294	aco2	1.83802	0.211513	3	2.34763	0.190554	3	0.353054	0.1479	No
ENSDARG00000098785	glrx3	2.13799	0.246032	3	2.73893	0.222315	3	0.357355	0.1442	No
ENSDARG00000100428	bola2	1.94029	0.223282	3	2.49293	0.202347	3	0.361568	0.1406	No
ENSDARG00000036588	mhc1zba	0.526836	0.0606264	3	0.679184	0.0551283	3	0.366449	0.1365	No
ENSDARG00000024295	slc11a2	1.33389	0.1535	3	1.78992	0.145285	3	0.424251	0.0971	No
ENSDARG00000102367	ndfip1l	0.587596	0.0676184	3	0.823909	0.0668754	3	0.48766	0.0679	No
